# Supplementary material for: In vitro cytotoxicity (irritant potency) of toothpaste ingredients
Source: PLoS One. 2025 Jan 30;20(1):e0318565. doi: 10.1371/journal.pone.0318565 (PMC11781688; doi:10.1371/journal.pone.0318565)
Supplement: S1 File — (XLSX) [file pone.0318565.s001.xlsx]

## Sheet: Triclosan
Laboratory:		ACTA
Chemical name:		Toothpaste compound Triclosan
Chemical code:
Max solubility chemical (mg/ml):		200 mg/ml	AOO
			N1	N2
Experiment date (DD/MM/YY):			2021-10-21	2022-04-07
Batch number:
	ABS (570nm)		Normalized Viability (%)
Exposure	N1 (0,5 culture)	N2 (0,5 culture)	N1	N2				Unexp/AOO	AOO
H2O	1.196	1.207	96.3351	103.162				103.178	95.8023
H2O	1.287	1.133	103.665	96.8376				102.707	104.198
AOO	1.221	1.325	95.8023	105.326				109.777	105.326
AOO	1.328	1.191	104.198	94.6741				107.393	94.6741
Unexposed	1.315	1.381	103.178	109.777			mean	105.764	100
Unexposed	1.309	1.351	102.707	107.393			stdev	3.40562	5.53692
									N1	N2	average	SD
		N1	N2	N1	N2		vehicle	0	100	100	100	5.53692
0.3455	0.1	1.117	0.815	87.6422	64.7854			0.1	87.6422	64.7854	76.2	11.4
0.691	0.2	0.94	0.946	73.7544	75.1987			0.2	73.7544	75.1987	74.5	0.7
1.34745	0.39	1.103	0.647	86.5437	51.4308			0.39	86.5437	51.4308	68.95	17.55
2.6949	0.78	1.112	0.549	87.2499	43.6407			0.78	87.2499	43.6407	65.4	21.8
5.3898	1.56	0.925	0.441	72.5775	35.0556			1.56	72.5775	35.0556	53.85	18.75
10.7969	3.125	0.89	0.555	69.8313	44.1176			3.125	69.8313	44.1176	56.95	12.85
21.5938	6.25	0.464	0.768	36.4064	61.0493			6.25	36.4064	61.0493	48.7	12.3
43.1875	12.5	0.551	0.632	43.2326	50.2385			12.5	43.2326	50.2385	46.7	3.5
86.375	25	0.416	0.442	32.6403	35.1351			25	32.6403	35.1351	33.85	1.25
172.75	50	0.326	0.419	25.5787	33.3068			50	25.5787	33.3068	29.45	3.85
345.5	100	0.161	0.364	12.6324	28.9348			100	12.6324	28.9348	20.75	8.15
691	200	0.127	0.34	9.96469	27.027			200	9.96469	27.027	18.5	8.5
EC50 Calculator | AAT Bioquest
	mmol	mg/ml
EC50	144.445	51.8462
EC10	0.00402508	0.00264121

## Sheet: SDS
Laboratory:	ACTA
Chemical name:	Thoothpaste compound SDS
Chemical code:
Max solubility chemical (mg/ml):	200 mg/ml	H2O
		N1	N2
Experiment date (DD/MM/YY):		2021-10-21	2022-04-07
Batch number:
	ABS (570nm)		Viability (%)				Unexp/H2O	H2O
Exposure	N1 (0,5 culture)	N2 (0,5 culture)	N1	N2			105.92	96.3351
H2O	1.196	1.207	96.3351	103.162			105.437	103.665
H2O	1.287	1.133	103.665	96.8376			118.034	103.162
AOO	1.221	1.325	95.8023	105.326			115.47	96.8376
AOO	1.328	1.191	104.198	94.6741		mean	111.215	100
Unexposed	1.315	1.381	105.92	118.034		stdev	6.48143	3.95242
Unexposed	1.309	1.351	105.437	115.47
									N1	N2	average	SD
Concentration (mmol)	Concentration (mg/ml)	ABS (570nm)		Normalized Viability (%)			vehicle	1e-05	100	100	100	3.95242
		N1	N2	N1	N2			0.1	66.2908	97.7778	82.0343	0.0632212
0.347	0.1	0.823	1.144	66.2908	97.7778			0.2	43.0125	96.7521	69.8823	37.9997
0.694	0.2	0.534	1.132	43.0125	96.7521			0.39	33.6689	99.5726	66.6208	46.601
1.3533	0.39	0.418	1.165	33.6689	99.5726			0.78	6.04108	52.2222	29.1317	32.655
2.7066	0.78	0.075	0.611	6.04108	52.2222			1.56	3.46355	38.8889	21.1762	25.0495
5.4132	1.56	0.043	0.455	3.46355	38.8889			3.125	3.5441	4.87179	4.20795	0.938822
10.8438	3.125	0.044	0.057	3.5441	4.87179			6.25	3.46355	4.61538	4.03947	0.814469
21.6875	6.25	0.043	0.054	3.46355	4.61538			12.5	3.22191		1.61095	2.27823
43.375	12.5	0.04		3.22191				25	2.89972		1.44986	2.05041
86.75	25	0.036		2.89972				50	2.81917		1.40959	1.99345
173.5	50	0.035		2.81917				100	2.98027		1.49013	2.10737
347	100	0.037		2.98027				200	3.46355		1.73178	2.4491
694	200	0.043		3.46355
	EC50 Calculator | AAT Bioquest
		mg/l	Mmol
	EC50	0.5387	1.86929
	EC10	0.0646	0.224162

## Sheet: PEG
Laboratory:	ACTA
Chemical name:	Thoothpaste compound Propyleen glycol
Chemical code:
Max solubility chemical (mg/ml):	200 mg/ml	H2O
		N1	N2
Experiment date (DD/MM/YY):		2021-11-19	2021-12-10
Batch number:
	ABS (570nm)		Normalized Viability (%)					Unexp/H2O	H2O
Exposure	N1 (0,5 culture)	N2 (0,5 culture)	N1	N2				91.3259	101.72
H2O	1.331	1.344	101.72	103.345	1.3045	0.0402534		98.739	98.2805
H2O	1.286	1.257	98.2805	96.6551				106.344	103.345
AOO	1.281	1.322	98.3871	102.046				97.5779	96.6551
AOO	1.323	1.269	101.613	97.9545			mean	98.4966	100
Unexposed	1.195	1.383	91.3259	106.344			stdev	6.16166	3.07082
Unexposed	1.292	1.269	98.739	97.5779
									N1	N2	average	SD
Concentration (mmol)	Concentration (mg/ml)	ABS (570nm)		Normalized Viability (%)			vehicle	1e-05	100	100	100	3.07082
		N1	N2	N1	N2			0.1	93.0837	97.7316	95.4077	3.2866
0.657	0.1	1.218	1.271	93.0837	97.7316			0.2	100.955	100.961	100.958	0.00415529
1.314	0.2	1.321	1.313	100.955	100.961			0.39	94.4593	95.271	94.8652	0.57399
2.5623	0.39	1.236	1.239	94.4593	95.271			0.78	85.9763	94.1176	90.047	5.7568
5.1246	0.78	1.125	1.224	85.9763	94.1176			1.56	90.0267	91.1188	90.5728	0.772198
10.2492	1.56	1.178	1.185	90.0267	91.1188			3.125	101.414	95.6555	98.5347	4.07174
20.5312	3.125	1.327	1.244	101.414	95.6555			6.25	93.2365	90.0423	91.6394	2.25867
41.0625	6.25	1.22	1.171	93.2365	90.0423			12.5	96.4463	100.654	98.55	2.975
82.125	12.5	1.262	1.309	96.4463	100.654			25	96.4463	113.649	105.047	12.1639
164.25	25	1.262	1.478	96.4463	113.649			50	102.789	99.5771	101.183	2.27149
328.5	50	1.345	1.295	102.789	99.5771			100	100.42	90.4268	95.4235	7.06652
657	100	1.314	1.176	100.42	90.4268			200	80.0917	87.0434	83.5676	4.91562
1314	200	1.048	1.132	80.0917	87.0434
EC50 Calculator | AAT Bioquest
	mg/ml	mmol
EC50	>200	>1314
EC10	>200	>1314

## Sheet: SMP
Laboratory:	ACTA
Chemical name:	Thoothpaste compound Sodium metaphosphate
Chemical code:
Max solubility chemical (mg/ml):	200 mg/ml	H2O
		N1	N2
Experiment date (DD/MM/YY):		2021-04-08	2021-11-19
Batch number:
	ABS (570nm)		Normalized Viability (%)					Unexp/H2O	H2O
	N1 (0,5 culture)	N2 (0,5 culture)	N1	N2				91.3259	101.72
H2O	1.331	1.344	101.72	103.345				98.739	98.2805
H2O	1.286	1.257	98.2805	96.6551				106.344	103.345
AOO	1.281	1.322	98.3871	102.046				97.5779	96.6551
AOO	1.323	1.269	101.613	97.9545			mean	98.4966	100
Unexposed	1.195	1.383	91.3259	106.344			stdev	6.16166	3.07082
Unexposed	1.292	1.269	98.739	97.5779
									N1	N2	average	SD
Concentration (mmol)	Concentration (mg/ml)	ABS (570nm)		Normalized Viability (%)			vehicle	1e-05	100	100	100	3.1
		N1	N2	N1	N2			0.1	87.2755	86.1207	86.6981	0.816555
0.34675	0.1	1.142	1.12	87.2755	86.1207			0.2	99.4268	96.8089	98.1179	1.85114
0.6935	0.2	1.301	1.259	99.4268	96.8089			0.39	104.089	97.4241	100.756	4.71257
1.35232	0.39	1.362	1.267	104.089	97.4241			0.78	102.025	86.659	94.3421	10.8656
2.70465	0.78	1.335	1.127	102.025	86.659			1.56	96.3699	95.0404	95.7051	0.940113
5.4093	1.56	1.261	1.236	96.3699	95.0404			3.125	81.2381	99.2695	90.2538	12.7502
10.8359	3.125	1.063	1.291	81.2381	99.2695			6.25	98.739	94.9635	96.8512	2.66971
21.6719	6.25	1.292	1.235	98.739	94.9635			12.5	93.8479	97.1165	95.4822	2.31123
43.3438	12.5	1.228	1.263	93.8479	97.1165			25	86.817	107.113	96.9648	14.3512
86.6875	25	1.136	1.393	86.817	107.113			50	101.567	100.038	100.803	1.08062
173.375	50	1.329	1.301	101.567	100.038			100	99.1976	100.269	99.7333	0.757716
346.75	100	1.298	1.304	99.1976	100.269			200	88.269	94.2714	91.2702	4.24435
693.5	200	1.155	1.226	88.269	94.2714
	mg/ml	mmol
EC50	>200	>693.5
EC10	>200	>693.5

## Sheet: Fluoride
Laboratory:	ACTA
Chemical name:	Thoothpaste compound Fluoride
Chemical code:
Max solubility chemical (mg/ml):	200 mg/ml	H2O
		N1	N2
Experiment date (DD/MM/YY):		2022-05-13	2022-06-07
Batch number:
	ABS (570nm)		Viability (%)							Unexposed	H2O
Exposure	N1 (0,5 culture	N2 (0,5 culture)	N1	N2						114.092	92.1613
H2O	1.017	1.017	92.1613	94.958						112.823	107.839
H2O	1.19	1.125	107.839	105.042						135.668	94.958
AOO	1.016	1.173	86.1382	97.1831						124.276	105.042
AOO	1.343	1.241	113.862	102.817					mean	121.715	100
Unexposed	1.259	1.453	114.092	135.668					stdev	10.6211	7.60995
Unexposed	1.245	1.331	112.823	124.276
									N1	N2	average	SD
Concentration (mmol)	Concentration (mg/ml)	ABS (570nm)		Normalized Viability (%)			vehicle	1e-05	100	100	100	7.60995
		N1	N2	N1	N2			0.1	88.7177	116.06	102.389	19.3337
2.3865	0.1	0.979	1.243	88.7177	116.06			0.2	88.9896	106.256	97.6227	12.2091
4.773	0.2	0.982	1.138	88.9896	106.256			0.39	92.7957	113.539	103.167	14.6676
9.30735	0.39	1.024	1.216	92.7957	113.539			0.78	86.271	121.195	103.733	24.6951
18.6147	0.78	0.952	1.298	86.271	121.195			1.56	83.8242	116.993	100.409	23.4542
37.2294	1.56	0.925	1.253	83.8242	116.993			3.125	20.9334	119.608	70.2706	69.7734
74.5781	3.125	0.231	1.281	20.9334	119.608			6.25	5.43725	44.5378	24.9875	27.6483
149.156	6.25	0.06	0.477	5.43725	44.5378			12.5	4.44042	5.97572	5.20807	1.08563
298.312	12.5	0.049	0.064	4.44042	5.97572			25	5.70911	8.40336	7.05623	1.90513
596.625	25	0.063	0.09	5.70911	8.40336			50	5.61849	6.72269	6.17059	0.780789
1193.25	50	0.062	0.072	5.61849	6.72269			100	6.70594	7.18954	6.94774	0.341962
2386.5	100	0.074	0.077	6.70594	7.18954			200	7.15904	8.02988	7.59446	0.615776
4773	200	0.079	0.086	7.15904	8.02988
	mg/ml	mmol
EC50	3.9238	93.6415
EC10	2.2008	52.5221

## Sheet: Cinnamon
Laboratory:		ACTA
Chemical name:		Thoothpaste compound Cinnamon
Chemical code:
Max solubility chemical (mg/ml):		200 mg/ml	AOO
			N1	N2
Experiment date (DD/MM/YY):			2022-07-01	2022-07-15
Batch number:
	ABS (570nm)		Viability (%)					Unexp/AOO	AOO
Exposure	N1 (0,5 culture)	N2 (0,5 culture)	N1	N2				114.817	106.35
H2O	0.865	1.282	91.9235	96.4635				107.589	93.65
H2O	1.017	1.376	108.077	103.536				119.274	107.222
AOO	1.03	1.299	106.35	107.222				109.864	92.7775
AOO	0.907	1.124	93.65	92.7775			mean	112.886	100
Unexposed	1.112	1.445	118.172	108.728			stdev	5.21922	7.85225
Unexposed	1.042	1.331	110.733	100.15
									N1	N2	average	SD
Concentration (mmol)	Concentration (mg/ml)	ABS (570nm)		Normalized Viability (%)			vehicle	1e-05	100	100	100	7.85225
		N1	N2	N1	N2			0.1	104.078	115.559	109.819	8.11812
0.7565	0.1	1.008	1.4	104.078	115.559			0.2	101.91	112.588	107.249	7.55015
1.513	0.2	0.987	1.364	101.91	112.588			0.39	94.2695	96.7396	95.5045	1.74662
2.95035	0.39	0.913	1.172	94.2695	96.7396			0.78	94.3727	95.6665	95.0196	0.914846
5.9007	0.78	0.914	1.159	94.3727	95.6665			1.56	56.9954	111.432	84.2137	38.4926
11.8014	1.56	0.552	1.35	56.9954	111.432			3.125	48.2189	42.922	45.5704	3.74547
23.6406	3.125	0.467	0.52	48.2189	42.922			6.25	31.492	32.9344	32.2132	1.01992
47.2812	6.25	0.305	0.399	31.492	32.9344			12.5	9.70573	19.1498	14.4278	6.67798
94.5625	12.5	0.094	0.232	9.70573	19.1498			25	9.91224	5.44779	7.68001	3.15684
189.125	25	0.096	0.066	9.91224	5.44779			50	9.80898	5.61288	7.71093	2.9671
378.25	50	0.095	0.068	9.80898	5.61288			100	9.49923	6.19067	7.84495	2.3395
756.5	100	0.092	0.075	9.49923	6.19067			200	10.1187	7.18118	8.64996	2.07717
1513	200	0.098	0.087	10.1187	7.18118
	mmol	mg/ml
EC50	20.7198	2.7389
EC10	7.77508	1.02777

## Sheet: Mint
Laboratory:		ACTA
Chemical name:		Thoothpaste compound Peppermint
Chemical code:
Max solubility chemical (mg/ml):		200 mg/ml
			N2	N3
Experiment date (DD/MM/YY):			2022-06-07	2022-07-01
Batch number:
	ABS 570nm		Normalized Viability (%)
Exposure	N1 (0,5 culture)	N2 (0,5 culture)	N1	N2
H2O	1.017	0.865	94.958	91.9235				Unexp/AOO	AOO
H2O	1.125	1.017	105.042	108.077				120.381	97.1831
AOO	1.173	1.03	97.1831	106.35				110.273	102.817
AOO	1.241	0.907	102.817	93.65				114.817	106.35
Unexposed	1.453	1.112	135.668	118.172				107.589	93.65
Unexposed	1.331	1.042	124.276	110.733			mean	113.265	100
							stdev	5.60395	5.67202
									N1	N2	average	SD
Concentration (mmol)	Concentration (mg/ml)	ABS (570nm)		Normalized Viability (%)			vehicle	1e-05	100	100	100	5.67202
		N1	N2	N1	N2			0.1	95.1947	98.3996	96.7971	2.2662
0.1035	0.1	1.149	0.953	95.1947	98.3996			0.2	99.5029	94.9923	97.2476	3.18951
0.207	0.2	1.201	0.92	99.5029	94.9923			0.39	97.0174	97.2638	97.1406	0.174239
0.40365	0.39	1.171	0.942	97.0174	97.2638			0.78	81.9387	81.6727	81.8057	0.188091
0.8073	0.78	0.989	0.791	81.9387	81.6727			1.56	84.4242	99.5354	91.9798	10.6852
1.6146	1.56	1.019	0.964	84.4242	99.5354			3.125	70.3397	69.6954	70.0175	0.455575
3.23438	3.125	0.849	0.675	70.3397	69.6954			6.25	65.5344	63.1905	64.3624	1.65737
6.46875	6.25	0.791	0.612	65.5344	63.1905			12.5	43.9105	50.1807	47.0456	4.43368
12.9375	12.5	0.53	0.486	43.9105	50.1807			25	40.4308	45.4311	42.9309	3.53572
25.875	25	0.488	0.44	40.4308	45.4311			50	4.22535	9.70573	6.96554	3.87521
51.75	50	0.051	0.094	4.22535	9.70573			100	4.39105	10.635	7.51303	4.41514
103.5	100	0.053	0.103	4.39105	10.635			200	5.05385	8.36345	6.70865	2.34024
207	200	0.061	0.081	5.05385	8.36345
EC50 Calculator | AAT Bioquest
	mmol	mg/ml
EC50	14.0654	13.5898
EC10	0.871677	0.8422

## Sheet: Lemon
Laboratory:	ACTA
Chemical name:	Thoothpaste compound Lemon
Chemical code:
Max solubility chemical (mg/ml):	200 mg/ml	AOO
		N1	N2
Experiment date (DD/MM/YY):		2022-07-01	2022-07-15
Batch number:
	ABS (570nm)		Viability (%)					Unexp/AOO	AOO
Exposure	N1 (0,5 culture)	N2 (0,5 culture)	N1	N2				114.817	106.35
H2O	0.865	1.282	91.9235	96.4635				107.589	93.65
H2O	1.017	1.376	108.077	103.536				119.274	107.222
AOO	1.03	1.299	106.35	107.222				109.864	92.7775
AOO	0.907	1.124	93.65	92.7775			mean	112.886	100
Unexposed	1.112	1.445	118.172	108.728			stdev	5.21922	7.85225
Unexposed	1.042	1.331	110.733	100.15
									N1	N2	average	stdev
Concentration (mmol)	Concentration (mg/ml)	ABS (570nm)		Normalized Viability (%)			vehicle	0	100	100	100	7.85225
		N1	N2	N1	N2			0.1	101.6	114.981	108.291	9.46181
0.734	0.1	0.984	1.393	101.6	114.981			0.2	107.176	115.064	111.12	5.57761
1.468	0.2	1.038	1.394	107.176	115.064			0.39	111.1	108.626	109.863	1.74936
2.8626	0.39	1.076	1.316	111.1	108.626			0.78	109.551	105.241	107.396	3.04722
5.7252	0.78	1.061	1.275	109.551	105.241			1.56	106.557	112.34	109.448	4.08958
11.4504	1.56	1.032	1.361	106.557	112.34			3.125	106.04	90.1362	98.0882	11.2459
22.9375	3.125	1.027	1.092	106.04	90.1362			6.25	102.323	99.0508	100.687	2.31395
45.875	6.25	0.991	1.2	102.323	99.0508			12.5	84.8735	69.0879	76.9807	11.1621
91.75	12.5	0.822	0.837	84.8735	69.0879			25	98.1931	57.532	77.8625	28.7517
183.5	25	0.951	0.697	98.1931	57.532			50	85.6995	34.5852	60.1424	36.1433
367	50	0.83	0.419	85.6995	34.5852			100	26.8456	13.0417	19.9437	9.76087
734	100	0.26	0.158	26.8456	13.0417			200	24.5741	13.4544	19.0142	7.86281
1468	200	0.238	0.163	24.5741	13.4544
	mmol	mg/ml
EC50	434.353	59.1761
EC10	76.3237	10.3983

## Sheet: Xylitol
Laboratory:	ACTA
Chemical name:	Thoothpaste compound Xiloitol
Chemical code:
Max solubility chemical (mg/ml):	200 mg/ml	AOO
		N1
Experiment date (DD/MM/YY):		2022-02-25
Batch number:
	ABS (570nm)		Viability (%)					Unexp/H2O	AOO
Exposure	N1 (0,5 culturer)	N2 (0,5 culture, 1)	N1	N2				118.476	100.257
H2O	1.211	1.053	106.042	99.5274				113.222	99.7426
H2O	1.073	1.063	93.958	100.473				113.327	99.6458
AOO	1.363	1.266	100.257	99.6458				126.276	100.354
AOO	1.356	1.275	99.7426	100.354			mean	117.825	100
Unexposed	1.353	1.199	118.476	113.327			stdev	6.14435	0.35752
Unexposed	1.293	1.336	113.222	126.276
								N1	N2	Average	Stdev
Concentration (mmol)	Concentration (mg/ml)	ABS (570nm)		Normalized Viability (%)			vehicle			100	0.35752
		N1	N2	N1	N2		0.657	0	0	0	0
0.657	0.1						1.314	0	0	0	0
1.314	0.2						2.5623	0	0	0	0
2.5623	0.39						5.1246	0	0	0	0
5.1246	0.78						10.2492	0	0	0	0
10.2492	1.56						20.5312	0	0	0	0
20.5312	3.125						41.0625	0	0	0	0
41.0625	6.25						82.125	0	0	0	0
82.125	12.5						164.25	0	0	0	0
164.25	25						328.5	0	0	0	0
328.5	50						657	0	0	0	0
657	100						1314	104.991	86.1646	95.5779	13.3124
1314	200	1.199	0.984	104.991	86.1646

## Sheet: Results
		Triclosan		SDS		PEG		SMP		Fluoride		Cinnamon		Mint		Lemon		Xylitol
	Concentration mg/ml	Normalized Viability (%)	St. Dev.	Normalized Viability (%)	St. Dev.	Normalized Viability (%)	St. Dev.	Normalized Viability (%)	St. Dev.	Normalized Viability (%)	St. Dev.	Normalized Viability (%)	St. Dev.	Normalized Viability (%)	St. Dev.	Normalized Viability (%)	St. Dev.	Normalized Viability (%)	St. Dev.
	unexposed	105.764	3.40562	111.215	6.48143	98.4966	6.16166	98.4966	6.16166	121.715	10.6211	112.886	5.21922	113.265	5.60395	112.886	5.21922	117.825	6.14435
	vehicle normalized	100	5.5	100	3.1	100	3.07082	100	3.1	100	7.6	100	7.9	100	5.7	100	7.9	100	0.4
r	0.1	76.2	11.4	82.0343	0.0632212	95.4077	3.2866	86.6981	0.816555	102.389	19.3337	109.819	8.11812	96.7971	2.2662	108.291	9.46181	-	-
	0.2	74.5	0.7	69.8823	37.9997	100.958	0.00415529	98.1179	1.85114	97.6227	12.2091	107.249	7.55015	97.2476	3.18951	111.12	5.57761	-	-
	0.39	68.95	17.55	66.6208	46.601	94.8652	0.57399	100.756	4.71257	103.167	14.6676	95.5045	1.74662	97.1406	0.174239	109.863	1.74936	-	-
	0.78	65.4	21.8	29.1317	32.655	90.047	5.7568	94.3421	10.8656	103.733	24.6951	95.0196	0.914846	81.8057	0.188091	107.396	3.04722	-	-
	1.56	53.85	18.75	21.1762	25.0495	90.5728	0.772198	95.7051	0.940113	100.409	23.4542	84.2137	38.4926	91.9798	10.6852	109.448	4.08958	-	-
	3.125	56.95	12.85	4.20795	0.938822	98.5347	4.07174	90.2538	12.7502	70.2706	69.7734	45.5704	3.74547	70.0175	0.455575	98.0882	11.2459	-	-
	6.25	48.7	12.3	4.03947	0.814469	91.6394	2.25867	96.8512	2.66971	24.9875	27.6483	32.2132	1.01992	64.3624	1.65737	100.687	2.31395	-	-
	12.5	46.7	3.5	1.61095	2.27823	98.55	2.975	95.4822	2.31123	5.20807	1.08563	14.4278	6.67798	47.0456	4.43368	76.9807	11.1621	-	-
	25	33.85	1.25	1.44986	2.05041	105.047	12.1639	96.9648	14.3512	7.05623	1.90513	7.68001	3.15684	42.9309	3.53572	77.8625	28.7517	-	-
	50	29.45	3.85	1.40959	1.99345	101.183	2.27149	100.803	1.08062	6.17059	0.780789	7.71093	2.9671	6.96554	3.87521	60.1424	36.1433	-	-
	100	20.75	8.15	1.49013	2.10737	95.4235	7.06652	99.7333	0.757716	6.94774	0.341962	7.84495	2.3395	7.51303	4.41514	19.9437	9.76087	-	-
	200	18.5	8.5	1.73178	2.4491	83.5676	4.91562	91.2702	4.24435	7.59446	0.615776	8.64996	2.07717	6.7	2.3	19.0142	7.86281	95.5779	13.3124
		Triclosan	SDS	PEG	SMP	Fluoride	Cinnamon	Mint	Lemon	Xylitol
	Concentration mg/ml	Normalized Viability (%)
	vehicle normalized	100.0 (5.5)	100.0 (4.0)	100 (3.1)	100 (3.1)	100 (7.6)	110 (7.9)	100 (5.7)	100 (7.9)	100 (0,.4)
	0.1	76.2 (11.4)	82.0 (0.1)	95.4 (3.3)	100.0 (3.1)	102.4 (19.3)	109.8 (8.1)	96.8 (2.3)	108.3 (9.5)	-
	0.2	74.5 (0.7)	69.9 (38.0)	101.0 (0.0)	98.1 (1.9)	97.6 (12.2)	107. (7.6)	97.2 (3.2)	111.1 (5.6)	-
	0.39	69.0 (17.6)	66.6 (46.6)	94.9 (0.6)	100.8 (4.7)	103.2 (14.7)	95.5 (1.7)	97.1 (0.2)	109.9 (1.7)	-
	0.78	65.4 (21.8)	29.1 (32.7)	90.0 (5.8)	94.3 (10.9)	103.7 (24.7)	95.0 (0.9)	81.8 (0.2)	107.4 (3.0)	-
	1.56	53.8 (18.7)	21.2 (25.0)	90.6 (0.8)	95.7 (0.9)	100.4 (23.5)	84.2 (38.5)	92.0 (10.7)	109.4 (4.1)	-
	3.125	57.0 (12.8)	4.2 (0.9)	98.5 (4.1)	90.3 (12.8)	70.3 (69.8)	45.6 (3.7)	70.0 (0.5)	98.1 (11.2)	-
	6.25	48.7 (12.3)	4.0 (0.8)	91.6 (2.3)	96.8 (2.7)	25.0 (27.6)	32.2 (1.0)	64.4 (1.7)	100.7 (2.3)	-
	12.5	46.7 (3.5)	1.6 (2.3)	98.5 (3.0)	95.5 (2.3)	5.2 (1.1)	14.4 (6.7)	47.0 (4.4)	77.0 (11.2)	-
	25	33.9 (1.3)	1.4 (2.1)	105.0 (12.2)	97.0 (14.4)	7.1 (1.9)	7.7 (3.2)	42.9 (3.5)	77.9 (28.8)	-
	50	29.5 (3.8)	1.4 (2.0)	101.2 (2.3)	100.8 (1.1)	6.2 (0.8)	7.7 (3.0)	7.0 (3.9)	60.1 (36.1)	-
	100	20.8 (8.1)	1.5 (2.1)	95.4 (7.1)	99.7 (0.8)	6.9 (0.3)	7.8 (2.3)	7.5 (4.4)	19.9 (9.8)	-
	200	18.5 (8.5)	1.7 (2.4)	83.56 (4.9)	91.3 (4.2)	7.6 (0.6)	8.6 (2.1)	6.7 (2.3)	19.0 (7.9)	95.6 (13.3)
				mg/ml			mmol
				EC50	EC10		EC50	EC10
		Xylitol		>200	>200		>1314	>1314
		PEG		>200	>200		>2629	>2629
		SMP		>200	>200		>694	>694
		Lemon		53.8	11		434.353	76.3237
		Triclosan		51.9	0.00264121		144.445	0.00402508
		Peppermint		13.5898	0.9		14.0654	0.871677
		Fluoride		3.9238	2.2008		93.6415	52.5221
		Cinnamon		2.8	1		20.7198	7.77508
		SDS		0.5387	0.0646		1.86929	0.224162

[truncated: 1 more sheets: Graphs]
